# Supplementary material for: Knowledge, Understanding and Satisfaction with the Implementation of the Performance Management System at a District Hospital in the Madibeng Subdistrict, South Africa
Source: Int J Environ Res Public Health. 2022 Nov 4;19(21):14461. doi: 10.3390/ijerph192114461 (PMC9654986; doi:10.3390/ijerph192114461)
Supplement: Supplementary file 1 [file ijerph-19-14461-s001.zip]

Archive with 7 entries (4 files):
- ijerph-1991472-supplementary/
- ijerph-1991472-supplementary/Supplementary File S1/
- ijerph-1991472-supplementary/Supplementary File S1/Questions asked to respondents during the study.pdf
- ijerph-1991472-supplementary/Supplementary File S2/
- ijerph-1991472-supplementary/Supplementary File S2/Round 1 Questionnaire and Checklist.xlsx
- ijerph-1991472-supplementary/Supplementary File S2/Round 2 Questionnaire and Checklist.xlsx
- ijerph-1991472-supplementary/Supplementary File S2/Round 3 Questionnaire and Checklist.xlsx
