# Supplementary material for: Knowledge, Understanding and Satisfaction with the Implementation of the Performance Management System at a District Hospital in the Madibeng Subdistrict, South Africa
Source: Int J Environ Res Public Health. 2022 Nov 4;19(21):14461. doi: 10.3390/ijerph192114461 (PMC9654986; doi:10.3390/ijerph192114461)
Supplement: Supplementary file 1 [file ijerph-19-14461-s001.zip › ijerph-1991472-supplementary/Supplementary File S2/Round 1 Questionnaire and Checklist.xlsx]

## Sheet: Q & C Data
Age	Sex	YE BDH	YE Gen	Rank	Clin/Non Clin	Job Title	YD PMDS AT BDH	YD PMDS Gen	PMDS?	Contractng?	Review?	GAF?	KRA?	Scores?	Sat contr?	Sat mid review?	Sat fin review?	Sat dev	Sat recog	Unders You	Unders sub	Unders sup	Sat disp	Training?	Dispute?	Cause Disp?	Proce Disp?	Aim PMDS?	Goals?	Constructive feedback?	Sup Support weakness?	Sub Support weakness?	Obj cons?	No unfair prej?	Dev Orient?	Prod & Job Sat?	standards explained?	Perfo in line with unit?	Dev plan for weak?	Dev plan for sub weak?	Strengths recognised?	Timeline followed?	PMDS for Perfo mx & Dev	Obj conti consis Perfo mx?	1= Below Standard	2= Some Standard met	3= Meets Standard	4= Exceeds Standard	GAFS= Skills Attrib
42	1	3	10	2	2	8	3	10	2	1	3	2	2	2	1	2	2	1	1	3	1	1	1	1	2	0	1	1	1	2	2	1	2	2	2	2	1	2	2	1	1	2	1	1	1	1	1	1	1
38	1	7	18	2	2	10	7	7	2	1	3	3	3	2	2	1	1	1	1	2	2	1	1	2	2	0	1	1	2	2	1	0	2	2	1	1	1	1	1	2	2	2	1	1	1	1	1	1	1
33	2	7	0	2	1	4	7	0	1	1	3	3	1	2	3	1	3	3	1	1	1	3	1	2	2	0	2	1	0	2	2	2	2	0	0	1	1	1	0	2	2	2	1	1	1	1	1	1	1
31	2	3	8	1	2	6	3	3	3	2	1	3	1	2	1	1	1	1	1	2	2	2	2	0	2	0	1	0	1	1	2	1	2	2	2	2	1	1	1	1	1	2	1	2	1	1	1	1	1
51	2	10	10	1	2	10	10	10	1	3	3	1	3	2	1	1	1	1	1	1	1	1	1	1	2	0	1	1	2	2	2	2	2	2	2	2	1	2	1	1	2	2	1	1	2	2	2	2	2
47	2	7	7	2	1	1	4	4	3	1	1	3	1	2	2	3	3	1	3	2	1	2	1	2	2	0	0	2	1	2	2	2	2	2	2	2	2	0	1	2	2	2	1	1	1	1	1	1	1
37	1	10	12	1	2	7	9	10	3	1	1	3	1	2	3	3	0	0	0	0	0	0		1	1	1	2	1	1	1	2	1	2	2	2	1	1	1	2	1	1	2	1	1	1	1	1	1	1
48	2	16	16	1	2	7	13	13	2	1	3	3	2	2	1	1	1	1	1	2	2	2	1	1	2	1	1	1	2	2	2	2	1	2	0	2	2	1	2	1	1	2	1	1	1	1	1	1	1
50	1	8	23	1	1	1	8	14	3	1	1	3	2	1	3	1	2	1	2	3	3	3	1	2	1	1	3	1	1	2	2	1	2	2	2	2	1	1	2	1	2	2	1	1	1	1	1	1	1
27	2	1	1	2	2	11	1	1	3	1	1	1	1	2	2	2	3	3	3	3	3	3	3	2	2	0	3	1	1	1	1	1	1	1	1	1	1	1	1	2	1	1	1	1	1	1	1	1	1
27	2	4	4	2	1	2	4	4	3	1	4	3	2	2	2	2	2	2	2	3	2	3	2	1	2	0	0	1	1	1	1	1	1	2	1	1	1	1	1	2	1	1	1	1	1	1	1	1	1
36	2	1	10	2	1	2	1	1	3	1	1	3	2	2	1	1	3	1	1	2	2	3	1	0	2	0	2	1	1	2	1	1	1	1	1	1	1	1	1	1	1	1	1	1	1	1	1	1	1
27	2	5	6	2	1	2	4	4	3	1	4	3	2	2	1	1	1	1	2	2	1	1	1	1	2	0	3	2	1	2	1	1	2	2	2	2	2	2	2	2	1	2	1	2	1	1	1	1	2
27	2	1	1	2	1	2	1	1	2	1	3	3	2	2	2	3	2	2	2	2	2	3	2	1	2	0	3	1	1	1	2	1	1	2	1	1	1	1	2	1	1	1	1	1	1	1	1	1	1
41	2	1	15	2	1	2	1	1	3	1	3	3	2	2	2	3	3	2	2	2	2	3	1	1	2	0	3	1	1	1	2	1	0	0	0	1	1	1	1	1	1	1	1	1	1	1	1	1	1
26	2	2	3	2	1	2	1	1	3	1	4	3	2	2	2	2	1	2	2	2	2	3	2	1	2	0	3	1	1	1	1	1	1	1	1	1	1	1	1	1	1	1	0	1	1	1	1	1	1
24	2	1	2	2	1	2	1	1	3	1	4	2	2	2	2	2	2	2	2	0	2	2	2	1	2	0	0	1	1	1	1	1	1	1	1	1	1	1	1	1	1	1	1	1	1	1	1	1	1
48	1	12	27	1	2	10	4	4	3	2	4	3	2	2	1	1	1	1	1	3	1	3	1	1	1	1	3	2	1	0	2	1	2	2	2	2	1	1	2	2	2	1	1	1	1	1	1	1	1
50	1	8	22	2	1	1	7	15	3	1	1	1	2	2	0	1	3	1	3	2	2	1	1	1	2	0	2	1	1	2	2	2	2	2	2	2	2	1	2	2	1	2	1	1	2	1	1	1	1
43	2	16	16	1	2	6	15	15	3	2	1	3	2	2	2	1	1	1	1	3	0	1	0	1	0	0	3	0	1	1	1	1	2	1	2	1	0	1	2	2	2	2	1	1	1	1	1	1	1
28	2	1	6	1	1	1	1	5	3	1	1	2	1	2	2	3	1	0	2	2	2	2	0	2	2	0	2	1	1	1	2	1	1	1	2	2	1	1	1	1	0	2	2	2	1	1	1	1	1
37	1	4	10	2	1	1	4	10	1	1	4	1	2	2	1	1	1	1	1	2	2	2	1	2	1	1	3	2	2	2	2	2	2	2	2	1	1	2	2	2	2	2	1	1	1	1	1	1	1
34	2	6	0	2	1	4	6	6	3	1	3	2	2	2	3	3	3	3	3	3	3	3	3	2	2	0	0		1	1	1	1	1	2	1	1	2	2	2	2	1	0	1	1	1	1	1	1	1
57	2	8	33	1	1	2	8	24	3	1	4	3	2	1	2	2	1	2	1	3	2	2	1	1	1	2	3	1	1	1	2	1	1	1	1	1	1	1	2	1	1	2	1	1	1	1	1	1	1
31	1	0	7	1	1	1	0	6	3	1	4	3	2	2	3	3	1	1	1	2	2	1	0	1	2	0	2	1	1	2	2	1	2	2	2	2	2	1	2	2	1	2	1	1	1	1	1	1	1
48	2	12	12	2	1	4	8	8	3	1	4	3	2	2	2	2	2	3	3	2	2	3	2	1	2	0	0	0	1	1	1	1	1	1	1	1	1	1	2	1	1	1	1	1		1	1	1	1
42	2	7	22	1	1	4	5	0	1	1	1	3	2	2	1	1	1	1	1	2	1	2	1	1	2	0	3	0	1	2	2	2	2	2	2	2	2	1	1	1	2	2	1	1	1	1	1	1	1
37	2	6	7	2	1	4	0	0	0	0	0	0	0	0	0	0	0	0	2	1	2	2	1	1	2	0	0	1	0	2	0	1	2	2	2	2	2	1	2	0	1	2	1	1	1	1	1	1	1
47	2	10	14	1	1	4	10	10	3	1	4	3	2	0	0	0	0	1	1	2	0	2	1	1	2	0	1	2	0	2	2	1	2	2	2	2	2	1	2	2	2	1	1	1	1	1	1	1	1
26	2	1	3	2	1	1	1	3	3	1	1	3	2	2	2	1	0	1	2	2	0	3	2	2	2	0	2	1	0	2	2	0	2	1	1	1	1	1	1	1	2	2	1	1	1	1	1	1	1
45	2	7	15	2	1	1	7	7	3	1	4	2	2	2	1	1	1	1	1	1	0	0	0	2	0	0	3	1	1	1	1	0	2	0	2	2	2	1	1	1	1	1	1	1	1	1	1	1	1
29	1	4	4	2	1	1	4	4	1	1	1	3	2	1	1	1	1	1	1	3	1	3	1	1	1	1	3	0	1	1	1	1	1	1	1	1	2	1	2	1	1	1	1	1	1	1	1	1	1
29	2	6	6	1	1	1	6	6	3	1	1	2	2	1	1	2	2	1	1	2	1	2	0	2	2	0	0	0	0	0	2	1	1	2	2	2	2	0	2	2	1	2	1	1	1	1	1	1	1
32	2	2	8	2	1	1	2	6	3	1	4	3	2	2	1	3	3	1	1	3	1	2	2	2	2	0	2	1	1	1	1	1	1	1	1	1	2	1	1	1	2	1	1	1	1	1	1	1	1
34	2	2	0	2	1	4	1	1	2	1	4	3	2	2	3	2	2	2	2	2	2	2	2	2	2	0	3	1	1	2	1	2	2	1	1	1	1	2	1	2	2	2	2	2	1	1	1	1	2
27	1	1	1	2	1	1	1	3	3	1	4	3	2	2	2	2	0	1	1	2	2	3	2	2	2	0	2	1	1	1	1	2	1	2	1	1	1	1	1	2	1	1	1	1	1	1	1	1	1
41	2	10	15	2	1	1	10	10	3	1	4	3	1	2	2	2	2	1	2	2	2	2	1	0	2	0	3	1	1	2	2	2	2	2	2	2	1	1	2	2	2	2	1	1	1	1	1	1	1
24	2	2	2	2	1	1	1	1	3	1	1	2	2	1	2	2	2	1	1	2	0	2	2	2	2	0	1	2	1	2	2	2	2	2	2	2	1	1	1	1	2	2	2	1	1	1	1	1	1
30	2	4	6	2	1	3	3	3	3	1	4	3	2	2	1	1	1	2	2	2	1	2	2	2	2	0	3	1	1	2	2	1	2	1	1	1	2	1	2	2	1	1	1	1	1	1	1	1	1
40	2	1	8	2	1	3	1	7	3	1	1	3	2	2	1	1	1	1	0	1	1	2	0	2	2	0	0	1	1	1	2	1	2	2	2	2	1	1	1	1	2	2	1	1	1	1	1	1	1
33	1	2	2	2	1	1	1	1	3	1	4	3	0	2	2	3	2	2	3	2	3	3	2	0	2	0	3	1	1	1	1	1	1	1	1	1	1	1	1	1	1	1	1	1	1	1	0	1	1
25	1	1	1	2	1	1	1	1	3	1	4	3	1	1	2	2	2	2	2	3	3	3	2	2	2	0	3	2	1	1	1	1	2	1	2	1	1	1	1	1	1	1	1	1	1	1	1	1	1
26	2	2	2	2	1	4	1	1	3	1	4	3	2	2	0	0	3	1	3	1	1	1	1	1	2	0	3	1	1	2	2	1	2	2	1	1	2	1	1	2	1	2	1	1	1	1	1	1	2
48	2	16	16	1	2	6	16	16	2	1	4	3	2	2	1	1	3	1	2	3	3	3	0	1	2	0	2	1	1	1	1	1	1	2	2	2	1	1	2	2	1	0	1	1	1	1	1	1	1
38	2	5		2	2	8	4	5	3	1	4	3	2	2	1	1	1	1	1	3	1	0	1	1	2	0	3	1	1	2	2	1	2	2	2	1	2	1	2	2	2	1	1	1	1	1	1	1	1
46	2	6	20	1	1	11	6	10	2	1	1	1	2	2	2	1	1	1	1	2	1	1	2	1	2	1	1	0	2	2	2	2	2	2	2	2	2	2	2	2	1	2	2	2	1	1	1	1	2
31	2	3	6	2	2	9	3	6	3	1	1	3	2	0	0	0	2	1	1	2	2	2	1	2	2	0	1	0	2	1	1	1	2	1	2	1	1	1	1	1	1	1	1	1	1	1	1	1	1
40	2	10	12	1	2	5	10	12	1	1	4	3	1	2	2	2	2	2	0	2	2	2	1	1	2	0	2	0	1	1	2	1	1	1	1	1	1	1	2	2	1	1	1	1	1	2	1	1	1
42	2	2	17	1	2	5	0	0	1	1	1	3	2	2	1	1	1	1	1	0	1	1	1	2	2	1	1	2	1	2	1	1	2	2	2	1	2	1	2	1	2	2	1	1	1	2	1	1	1
27	2	2	2	2	1	1	1	1	2	1	4	3	2	1	2	2	2	1	1	2	1	2	2	2	2	0	3	2	2	1	1	1	2	2	1	1	2	1	1	1	2	2	1	1	1	1	1	1	1
55	2	8	22	2	1	2	8	8	3	1	3	3	2	2	2	3	3	2	2	2	2	3	1	1	2	0	3	0	0	0	0	0	0	0	0	0	0	0	0	0	0	0	0	0	0	0	0	0	0
27	1	4	4	2	1	4	3	3	3	1	4	3	2	2	2	1	2	1	2	2	2	2	1	1	1	1	2	1	0	2	1	1	2	1	0	1	2	1	2	2	0	2	1	1	1	1	1	1	1
26	2	1	1	2	1	1	1	1	2	1	4	3	2	2	2	1	2	1	2	2	2	3	1	2	2	0	1	1	1	1	2	1	1	1	1	1	1	1	1	1	1	1	1	1	1	1	1	1	1
22	2	1	2	2	1	1	1	1	2	1	4	0	1	2	0	0	1	2	2	2	1	3	1	2	2	0	0	0	1	1	1	1	1	1	1	1	1	1	1	1	1	1	2	1	1	1	1	1	1
36	2	15	16	2	1	1	13	13	3	2	3	3	2	2	1	1	0	0	1	1	1	0	1	0	2	0	0	1	2	0	2	1	2	2	2	2	1	1	2	2	2	2	2	2	1	1	1	1	1
34	1	1	10	1	1	1	1	9	0	1	4	0	2	2	2	1	1	1	1	3	2	2	1	2	2	0	1	1	1	1	2	1	1	1	1	1	1	1	1	1	1	1	1	1	1	1	1	1	1
42	2	5	14	2	1	3	4	10	2	1	1	1	2	2	2	2	2	1	2	3	1	2	2	1	2	0	0	0	1	1	2	1	2	0	2	2	1	1	2	2	1	1	1	1	1	1	1	1	1
42	1	6	19	2	2	10	6	6	4	0	0	2	1	2	2	2	1	3	2	1	1	2	1	2	2	0	1	2	2	1	1	1	2	2	2	2	2	1	1	1	0	1	2	1	1	1	1	1	1
41	2	6	6	2	2	6	5	12	1	1	1	3	1	2	0	1	1	1	1	1	1	1	1	0	1	3	1	1	2	2	1	1	2	2	2	1	2	1	1	1	1	1	1	1	1	2	2	2	1
60	2	6	31	1	1	4	6	27	3	1	4	3	2	1	2	2	1	1	1	3	2	2	1	1	2	0	3	1	1	1	1	1	2	1	1	1	1	1	1	1	2	2	1	1	1	1	1	1	1
38	1	1	8	1	2	7	1	6	1	1	1	2	2	2	2	3	3	1	3	3	2	3	2	2	2	0	3	1	1	1	1	1	1	1	1	1	1	1	2	2	1	1	1	1	1	1	1	1	1
26	2	2	2	2	1	1	1	1	3	1	1	3	1	1	1	1	2	1	2	1	1	3	2	2	2	0	3	1	1	1	1	0	1	1	2	1	2	1	2	1	2	1	1	1	1	1	1	1	1
27	2	1	3	2	1	3	1	3	3	1	4	2	1	2	2	2	2	2	2	3	3	2	2	2	2	0	3	1	1	0	1	1	2	2	1	1	2	1	1	1	2	1	1	1	1	1	1	1	1
45	2	11	11	2	1	4	2	2	2	1	4	2	2	2	3	3	3	2	2	3	2	3	1	2	2	1	1	1	1	1	1	1	1	1	1	1	1	1	1	1	1	1	1	1	1	1	1	1	1
[truncated: 2 more columns]

## Sheet: Score key
Age Numrical age= Age
Sex 1= Male 2= Female
Rank 1= Management 2= Production
Clin/Non Clin 1 = Clin 2 = Non Clin
Years 1 = 1 year or less
What is PMDS? 1= Option 1 2= Option 2 3= Option3 4= Option 4
What is the purpose of PMDS contracting? 1= Option 1 2= Option 2 3= Option 3
What is the puurpose of a PMDS mid-year review? 1= Option 1 2= Option 2 3= Option 3 4= Option 4
What are the PMDS GAFs? 1= Option 1 2= Option2 3= Option3
What are the PMDS KRAs? 1= Option 1 2= Option 2 3= Option 3
What are the scores for the different PMDS ratings? 1= Correct 2= Incorrect
Satisfaction level with PMDS contracting process 1= Low 2= Medium 3= High
Satisfaction level with PMDS quarterly review process 1= Low 2= Medium 3= High
Satisfaction level with final review process 1= Low 2= Medium 3= High
Satisfaction level with development of staff weaknesses 1= Low 2= Medium 3= High
Satisfaction level wiith development of staff strengths 1= Low 2= Medium 3= High
Your level of understanding of PMDS 1= Low 2= Medium 3= High
Your subordinate's level of PMDS understanding 1= Low 2= Medium 3= High
Your managers level of PMDS understanding 1= Low 2= Medium 3= High
Satisfaction level with how PMDS disputes are handled 1= Low 2= Medium 3= High
Have you ever received PMDS training at BDH? 1= Yes 2= No
Have you ever been involved in a PMDS dispute/s? 1= Yes 2= No
What was the cause of the dispute 1= Option 1 2= Option 2 3= Option 3																		4 = Option 4
What is the procedure when there is a PMDS dispute? 1= Option 1 2= Option 2 3= Option 3
What is the aim and purpose of PMDS? 1= Option 1 2= Option 2
Mine and my subordinate's operational goals are in line with the strategic plan 1= Yes 2= No
PMDS is done ina consaltative manner with continous feedback of the posetive and negative areas 1= Yes 2= No
I am provided with support in my areas of weakness by my supervisor 1= Yes 2= No
I provided those I supervise with support in their areas of weakness 1= Yes 2= No
PMDS is done in an objective and consultative manner 1= Yes 2= No
No unfairness and prejudice of the PMDS process 1= Yes 2= No
PMDS is conducted in a manner that is development orientated 1= Yes 2= No
Productivity is promototed whilst ensuring job satisfaction 1= Yes 2= No
Performance standards are communicated and explained 1= Yes 2= No
My performance is in line with the performance of my unit 1= Yes 2= No
There is a development plan for areas I am weak in 1= Yes 2= No
There is a development plan for areas my subordinates are weak in 1= Yes 2= No
Areas of strength have been recognised 1= Yes 2= No
PMDS occurred according to stipulated timeline in terms of contracting, reviews and final review 1= Yes 2= No
I have considered that PMDS is a system for performance management and development 1= Yes 2= No
I have considered that the main objective of PMDS is for performance to be managed on a continous and consistent basis 1= Yes 2= No
I am aware that a rating of 1 is given if an employee's performance is below the standard requirements set 1= Yes 2= No
I am aware that a rating of 2 is given if an employee's performance meets some of the standard requirements set 1= Yes 2= No
I am aware that a rating of 3 is given if an employee's performance meets the standard requirements set 1= Yes 2= No
I am aware that a rating of 4 is given if an employee's performance meets the standard requirements set 1= Yes 2= No
I have considered that GAFs are elements and standards used to describe knowledge skills and attributes 1= Yes 2= No
I have considered that KRAs entail key activities that are measurable and aligned to the employee's job 1= Yes 2= No
I am aware that the performance of an employee is measured against KRAs only which will account for 100% of the assessment 1= Yes 2= No

## Sheet: Rank & Job Key
SAC = Senior Administrative Clerk
AC = Administrative Clerk
AD = Assitant Director
PPO = Principal Personnel Officer
CPO = Chief Personnel Officer
SSA = Senior State Accountant
SA = State Accountant
EN = Enrolled Nurse
ENA = Enrolled Nursing Assistant
PN = Professional Nurse
CEO = Chief Executive Officer
EHP = Environmental Health Practionor
CAC = Chief Accounting Clerk
CSW = Chief Social Worker
Pharm = Pharmacist
PharmG1 = Pharmacist Grade 1
PharmG2 = Pharmacist Grade 2
PharmG3 = Pharmacist Grade 3
PharmM =	Pharmacy Manager
PharmA = Pharmacy Assistant
PharmAPB = Pharmacy Assitant Post Basic
IO = Information Officer
SAO = Senior Administrtive Officer
SM = Security Manager
CP = Clinical Psychologist
CP G1 = Clinical Psychologist Grade 1
CP G2 = Clinical Psychologist Grade 2
CP G3 = Clinical Psychologist Grade 3
COT = Chief Occupational Therapist
DT = Dietitian
DT G1 = Dietitian G1
DT G2 = Dietitian G2
DT G3 = Dietitian G3
CDT = Chief Dietitian
STA = Speech Therapist and Audiologist
STA G1 = Speech Therapist and Audiologist Grade 1
STA G2 = Speech Therapist and Audiologist Grade 2
STA G3 = Speech Therapist and Audiologist Grade 3
Aud = Audiologist
ST = Speech Therapist
CSTA = Chief Speech Therapist
CPT = Chief Physiotherapist
PT = Physiotherapist
PT G1 = Physiotherapist Grade 1
PT G2 = Physiotherapist Grade 2
PT G3 = Physiotherapist Grade 3
OT = Occupational Therapist
OT G1 = Occupational Therapist Grade 1
OT G2 = Occupational Therapist Grade 2
OT G3 = Occupational Therapist Grade 3

## Sheet: Job Coding
Allied = 1
Pharm = 2
Medical = 3
Nursing = 4
HR = 5
SCM = 6
Fin = 7
Info = 8
PAs = 9
Log = 10
Quality = 11
